# Supplementary material for: Lignin-Derived Oligomers as Promising mTOR Inhibitors: Insights from Dynamics Simulations
Source: Int J Mol Sci. 2025 Sep 7;26(17):8728. doi: 10.3390/ijms26178728 (PMC12429072; doi:10.3390/ijms26178728)
Supplement: Supplementary file 1 [file ijms-26-08728-s001.zip]

Archive with 3 entries (3 files):
- Supplementary-Table-S1.pdf
- Supplementary-Table-S2.pdf
- Supplementary-Table-S3.pdf
